# Supplementary material for: Carbon Dot Emission Enhancement in Covalent Complexes with Plasmonic Metal Nanoparticles
Source: Nanomaterials (Basel). 2023 Jan 4;13(2):223. doi: 10.3390/nano13020223 (PMC9867019; doi:10.3390/nano13020223)
Supplement: Supplementary file 1 [file nanomaterials-13-00223-s001.zip]

Archive with 1 entries (1 files):
- nanomaterials-2127104-supplementary.pdf
